# Supplementary material for: Functional Characterization of the Lin28/let-7 Circuit During Forelimb Regeneration in Ambystoma mexicanum and Its Influence on Metabolic Reprogramming
Source: Front Cell Dev Biol. 2020 Nov 19;8:562940. doi: 10.3389/fcell.2020.562940 (PMC7710800; doi:10.3389/fcell.2020.562940)
Supplement: Supplementary file 2 [file Data_Sheet_1.zip › Table_S1.xlsx]

## Sheet: Table S1
Supplementary Table S1A. List of primers used for axolotl transcripts measurements by qRT-PCR.
Oligo name	Sense	Sequence (5'-3')	Product length	Product Tm (°C)
amx-pax-7	Forward	TGGAGAAGGCCTTTGAGAGA	159 pb	82.25
	Reverse	TGAAAGCTGCCAGTTGATTG
amx-fgf-8	Forward	GGCAACAAGAAGATCAACGC	56 pb	80.25
	Reverse	ATTAATTTGGCGTGCGAGTC
amx-lin-28a	Forward	TGTTTGTAAGTGGTTCAACGTG	111 pb	82
	Reverse	AGCTTACTCTGATGGACAAAGAC
amx-lin-28b	Forward	ACATTCAAGAAATCATCCAAAGGC	144 pb	79.5
	Reverse	ACCACAATTGTAGCATCTGTCTC
amx-myf-4	Forward	AGTTCAGCACCAATCCAGGAG	72 pb	78.75
	Reverse	AGAGCGAATGAAGGTTGTGTTG
amx-prrx-1	Forward	ACCCAGACGCCTTTGTAAGAG	76 pb	76.75
	Reverse	TGGAACCACACCTGAACTCTAG
amx-odc-1	Forward	TGAGCTGCTTGGTTCTGATG	83 pb	75.5
	Reverse	AGCCGTATACACCATCGTTC
Supplementary Table S1B. List of miRCURY LNA primers (Exiqon) used for axolotl mature microRNAs measurements by qRT-PCR.
microRNA name	Product reference	Product Tm (°C)	Target sequence (5'-3')
hsa-let-7a-5p	205727	70	UGAGGUAGUAGGUUGUAUAGUU
hsa-let-7b-5p	204750	71	UGAGGUAGUAGGUUGUGUGGUU
hsa-let-7c-5p	204767	70.25	UGAGGUAGUAGGUUGUAUGGUU
amx-let-7d-5p	206999	71.75	AGAGGUAGCAGGUUGCAUAGUU
hsa-let-7f-5p	204359	69.75	UGAGGUAGUAGAUUGUAUAGUU
hsa-let-7g-5p	204565	71	UGAGGUAGUAGUUUGUACAGUU
hsa-let-7i-5p	204394	70.5	UGAGGUAGUAGUUUGUGCUGUU
xtr-let-7b-5p	2103258	71	UGAGGUAGUAGUUUGUGUAGUU
hsa-miR-200b-5p	204144	71	CAUCUUACUGGGCAGCAUUGGA
UniSp6	203451	73.5	Synthetic RNA spike-in control.
