# Supplementary material for: Functional Characterization of the Lin28/let-7 Circuit During Forelimb Regeneration in Ambystoma mexicanum and Its Influence on Metabolic Reprogramming
Source: Front Cell Dev Biol. 2020 Nov 19;8:562940. doi: 10.3389/fcell.2020.562940 (PMC7710800; doi:10.3389/fcell.2020.562940)
Supplement: Supplementary file 2 [file Data_Sheet_1.zip › Table_S2.xlsx]

## Sheet: Table S2
Supplementary Table S2. TOF-MRM parameters employed for the UPLC-MS quantification of tricarboxylic acids.
Analyte (acid)	Precursor m/z ([M-H]-)	Products m/z	CE1, CE2	EDC
Citric	191.02	191.0197*, 129.0212*, 111.0120, 87.0088	6, 10	Not used
α-Ketoglutaric	145.014	145.0142, 101.0220, 57.0330*	2, 2	101.022
Succinic	117.019	117.0193, 99.0071, 73.0239	2, 2	73.0239
Fumaric	115.004	115.0037, 71.0135	2, 2	71.0135
	EDC, Enhanced Duty Cycle target ion.
	CE, Collision Energy at Trap (CE1) and Transfer (CE2) cells.
	Product ions marked with (*) were not used for quantification (Erro et al., 2009).
