# Supplementary material for: Functional Characterization of the Lin28/let-7 Circuit During Forelimb Regeneration in Ambystoma mexicanum and Its Influence on Metabolic Reprogramming
Source: Front Cell Dev Biol. 2020 Nov 19;8:562940. doi: 10.3389/fcell.2020.562940 (PMC7710800; doi:10.3389/fcell.2020.562940)
Supplement: Supplementary file 2 [file Data_Sheet_1.zip › Table_S3.xlsx]

## Sheet: Table S3
Supplementary Table S3. Putative 3'-UTR targets predicted for the let-7 family of microRNAs in axolotl.
		RNAhybrid		TargetScan								PANTHER functional classification
No.	Mapped ID	Best hybridized microRNA	Hybridization energy (kcal/mol)	Site Type	3' pairing contribution	local AU contribution	position contribution	TA contribution	SPS contribution	context+ score	context+ score percentile	PANTHER Pathway*	Gene ID	Gene Name	PANTHER Family/Subfamily	PANTHER Protein Class
1	LN28A	amx-let-7g-5p	-29.2	8mer-1a	0.045	0.247	-1.247	-0.014	-0.049	-1.265	94	RNA binding protein (PC00031)	HUMAN|HGNC=15986|UniProtKB=Q9H9Z2	Protein lin-28 homolog A	PROTEIN LIN-28 HOMOLOG A (PTHR46109:SF2)	RNA binding protein
2	LN28B	amx-let-7c-5p	-23.8	8mer-1a	0.045	0.247	-0.127	-0.014	-0.049	-0.145	35	RNA binding protein (PC00031)	HUMAN|HGNC=32207|UniProtKB=Q6ZN17	Protein lin-28 homolog B	PROTEIN LIN-28 HOMOLOG B (PTHR46109:SF3)	RNA binding protein
2	LN28B	amx-let-7b-5p	-24.5	7mer-m8	0.04	0.224	-0.406	-0.01	-0.026	-0.298	56	RNA binding protein (PC00031)	HUMAN|HGNC=32207|UniProtKB=Q6ZN17	Protein lin-28 homolog B	PROTEIN LIN-28 HOMOLOG B (PTHR46109:SF3)	RNA binding protein
2	LN28B	amx-let-7i-5p	-28.5	8mer-1a	0.045	0.247	-0.776	-0.014	-0.049	-0.794	85	RNA binding protein (PC00031)	HUMAN|HGNC=32207|UniProtKB=Q6ZN17	Protein lin-28 homolog B	PROTEIN LIN-28 HOMOLOG B (PTHR46109:SF3)	RNA binding protein
3	PLA1A	amx-let-7g-5p	-23	7mer-m8	0.04	0.224	-0.289	-0.01	-0.026	-0.181	38	2-arachidonoylglycerol biosynthesis (P05726)	HUMAN|HGNC=17661|UniProtKB=Q53H76	Phospholipase A1 member A	PHOSPHOLIPASE A1 MEMBER A (PTHR11610:SF111)	lipase
4	AL4A1	amx-let-7b-5p	-26.1	7mer-m8	0.04	0.224	-0.146	-0.01	-0.026	-0.038	17	5-Hydroxytryptamine degredation (P04372)	HUMAN|HGNC=406|UniProtKB=P30038	Delta-1-pyrroline-5-carboxylate dehydrogenase, mitochondrial	DELTA-1-PYRROLINE-5-CARBOXYLATE DEHYDROGENASE, MITOCHONDRIAL (PTHR14516:SF3)	-
5	AL3B1	amx-let-7i-5p	-27.7	7mer-m8	0.04	0.224	-0.155	-0.01	-0.026	-0.047	20	5-Hydroxytryptamine degredation (P04372)	HUMAN|HGNC=410|UniProtKB=P43353	Aldehyde dehydrogenase family 3 member B1	ALDEHYDE DEHYDROGENASE FAMILY 3 MEMBER B1 (PTHR43570:SF2)	-
5	AL3B1	amx-let-7i-5p	-27.7	7mer-m8	0.04	0.224	-0.163	-0.01	-0.026	-0.055	21	5-Hydroxytryptamine degredation (P04372)	HUMAN|HGNC=410|UniProtKB=P43353	Aldehyde dehydrogenase family 3 member B1	ALDEHYDE DEHYDROGENASE FAMILY 3 MEMBER B1 (PTHR43570:SF2)	-
6	ATPA	amx-let-7c-5p	-25.6	8mer-1a	0.045	0.247	-0.553	-0.014	-0.049	-0.571	78	ATP synthesis (P02721)	HUMAN|HGNC=823|UniProtKB=P25705	ATP synthase subunit alpha, mitochondrial	ATP SYNTHASE SUBUNIT ALPHA, MITOCHONDRIAL (PTHR48082:SF3)	-
7	ADA	amx-let-7b-5p	-29	8mer-1a	0.045	0.247	-0.165	-0.014	-0.049	-0.183	42	Adenine and hypoxanthine salvage pathway (P02723)	HUMAN|HGNC=186|UniProtKB=P00813	Adenosine deaminase	ADENOSINE DEAMINASE (PTHR11409:SF43)	deaminase
8	NNMT	amx-let-7d-5p	-22.4	7mer-m8	0.04	0.224	-0.247	-0.01	-0.026	-0.139	32	Adrenaline and noradrenaline biosynthesis (P00001)	HUMAN|HGNC=7861|UniProtKB=P40261	Nicotinamide N-methyltransferase	NICOTINAMIDE N-METHYLTRANSFERASE (PTHR10867:SF37)	methyltransferase
9	GABT	amx-let-7i-5p	-23.3	7mer-m8	0.04	0.224	-0.133	-0.01	-0.026	-0.025	14	Aminobutyrate degradation (P02726)	HUMAN|HGNC=23|UniProtKB=P80404	4-aminobutyrate aminotransferase, mitochondrial	4-AMINOBUTYRATE AMINOTRANSFERASE, MITOCHONDRIAL (PTHR43206:SF1)	transaminase
10	FAAH	amx-let-7i-5p	-26.5	7mer-m8	0.04	0.224	-0.17	-0.01	-0.026	-0.062	23	Anandamide degradation (P05728)	HUMAN|HGNC=3553|UniProtKB=O00519	Fatty-acid amide hydrolase 1	FATTY-ACID AMIDE HYDROLASE 1 (PTHR45847:SF3)	-
11	ASSY	amx-let-7g-5p	-26	7mer-m8	0.04	0.224	-0.178	-0.01	-0.026	-0.07	25	Arginine biosynthesis (P02728)	HUMAN|HGNC=758|UniProtKB=P00966	Argininosuccinate synthase	ARGININOSUCCINATE SYNTHASE (PTHR11587:SF5)	ligase
12	RPE	amx-let-7b-5p	-24.4	7mer-m8	0.04	0.224	-0.145	-0.01	-0.026	-0.037	16	Ascorbate degradation (P02729)	HUMAN|HGNC=10293|UniProtKB=Q96AT9	Ribulose-phosphate 3-epimerase	RIBULOSE-PHOSPHATE 3-EPIMERASE-RELATED (PTHR11749:SF9)	-
12	RPE	amx-let-7b-5p	-27.3	8mer-1a	0.045	0.247	-0.537	-0.014	-0.049	-0.555	77	Ascorbate degradation (P02729)	HUMAN|HGNC=10293|UniProtKB=Q96AT9	Ribulose-phosphate 3-epimerase	RIBULOSE-PHOSPHATE 3-EPIMERASE-RELATED (PTHR11749:SF9)	-
13	MVD1	amx-let-7b-5p	-23.1	7mer-m8	0.04	0.224	-0.4	-0.01	-0.026	-0.292	55	Cholesterol biosynthesis (P00014)	HUMAN|HGNC=7529|UniProtKB=P53602	Diphosphomevalonate decarboxylase	DIPHOSPHOMEVALONATE DECARBOXYLASE (PTHR10977:SF3)	-
14	TIGAR	amx-let-7i-5p	-28.9	7mer-m8	0.04	0.224	-0.289	-0.01	-0.026	-0.181	38	Cobalamin biosynthesis (P02735)	HUMAN|HGNC=1185|UniProtKB=Q9NQ88	Fructose-2,6-bisphosphatase TIGAR	FRUCTOSE-2,6-BISPHOSPHATASE TIGAR (PTHR46517:SF1)	-
15	DCAKD	amx-let-7b-5p	-26.5	7mer-m8	0.04	0.224	-0.438	-0.01	-0.026	-0.33	58	Coenzyme A biosynthesis (P02736)	HUMAN|HGNC=26238|UniProtKB=Q8WVC6	Dephospho-CoA kinase domain-containing protein	BIFUNCTIONAL COENZYME A SYNTHASE-RELATED (PTHR10695:SF46)	kinase
16	PANK1	amx-let-7b-5p	-24.9	7mer-m8	0.04	0.224	-0.181	-0.01	-0.026	-0.073	27	Coenzyme A biosynthesis (P02736)	HUMAN|HGNC=8598|UniProtKB=Q8TE04	Pantothenate kinase 1	PANTOTHENATE KINASE 1 (PTHR12280:SF23)	-
16	PANK1	amx-let-7b-5p	-24	7mer-m8	0.04	0.224	-0.424	-0.01	-0.026	-0.316	57	Coenzyme A biosynthesis (P02736)	HUMAN|HGNC=8598|UniProtKB=Q8TE04	Pantothenate kinase 1	PANTOTHENATE KINASE 1 (PTHR12280:SF23)	-
16	PANK1	amx-let-7d-5p	-26	7mer-m8	0.04	0.224	-0.867	-0.01	-0.026	-0.759	84	Coenzyme A biosynthesis (P02736)	HUMAN|HGNC=8598|UniProtKB=Q8TE04	Pantothenate kinase 1	PANTOTHENATE KINASE 1 (PTHR12280:SF23)	-
17	PURA1	amx-let-7f-5p	-20.6	7mer-m8	0.04	0.224	-0.113	-0.01	-0.026	-0.005	9	De novo purine biosynthesis (P02738)	HUMAN|HGNC=20093|UniProtKB=Q8N142	Adenylosuccinate synthetase isozyme 1	ADENYLOSUCCINATE SYNTHETASE ISOZYME 1 (PTHR11846:SF2)	ligase
18	RIR1	amx-let-7l-5p	-25.5	8mer-1a	0.045	0.247	-0.245	-0.014	-0.049	-0.263	52	De novo purine biosynthesis (P02738)	HUMAN|HGNC=10451|UniProtKB=P23921	Ribonucleoside-diphosphate reductase large subunit	RIBONUCLEOSIDE-DIPHOSPHATE REDUCTASE LARGE SUBUNIT (PTHR11573:SF6)	reductase
19	RIR2	amx-let-7i-5p	-27.3	7mer-m8	0.04	0.224	-0.175	-0.01	-0.026	-0.067	24	De novo purine biosynthesis (P02738)	HUMAN|HGNC=10452|UniProtKB=P31350	Ribonucleoside-diphosphate reductase subunit M2	RIBONUCLEOSIDE-DIPHOSPHATE REDUCTASE SUBUNIT M2 (PTHR23409:SF20)	reductase
20	PURA2	amx-let-7f-5p	-20.6	7mer-m8	0.04	0.224	-0.113	-0.01	-0.026	-0.005	9	De novo purine biosynthesis (P02738)	HUMAN|HGNC=292|UniProtKB=P30520	Adenylosuccinate synthetase isozyme 2	ADENYLOSUCCINATE SYNTHETASE ISOZYME 2 (PTHR11846:SF13)	ligase
21	KAD2	amx-let-7d-5p	-33.3	7mer-m8	0.04	0.224	-0.121	-0.01	-0.026	-0.013	11	De novo purine biosynthesis (P02738)	HUMAN|HGNC=362|UniProtKB=P54819	Adenylate kinase 2, mitochondrial	ADENYLATE KINASE 2, MITOCHONDRIAL (PTHR23359:SF22)	nucleotide kinase
22	NDKM	amx-let-7i-5p	-30.5	7mer-m8	0.04	0.224	-0.097	-0.01	-0.026	0.011	4	De novo purine biosynthesis (P02738)	HUMAN|HGNC=7852|UniProtKB=O00746	Nucleoside diphosphate kinase, mitochondrial	NUCLEOSIDE DIPHOSPHATE KINASE, MITOCHONDRIAL (PTHR11349:SF49)	-
23	KAD4	amx-let-7b-5p	-28.5	7mer-m8	0.04	0.224	-0.355	-0.01	-0.026	-0.247	50	De novo purine biosynthesis (P02738)	HUMAN|HGNC=363|UniProtKB=P27144	Adenylate kinase 4, mitochondrial	ADENYLATE KINASE 4, MITOCHONDRIAL (PTHR23359:SF58)	nucleotide kinase
24	PYRG2	amx-let-7b-5p	-22.7	7mer-m8	0.04	0.224	-0.074	-0.01	-0.026	0.034	3	De novo pyrimidine ribonucleotides biosythesis (P02740)	HUMAN|HGNC=2520|UniProtKB=Q9NRF8	CTP synthase 2	CTP SYNTHASE 2 (PTHR11550:SF2)	ligase
25	RIFK	amx-let-7b-5p	-28.5	7mer-m8	0.04	0.224	-1.326	-0.01	-0.026	-1.218	92	Flavin biosynthesis (P02741)	HUMAN|HGNC=30324|UniProtKB=Q969G6	Riboflavin kinase	RIBOFLAVIN KINASE (PTHR22749:SF6)	kinase
26	HXK2	amx-let-7b/c-5p	-26	7mer-m8	0.04	0.224	-0.513	-0.01	-0.026	-0.405	63	Glycolysis (P00024)	HUMAN|HGNC=4923|UniProtKB=P52789	Hexokinase-2	HEXOKINASE-2 (PTHR19443:SF4)	-
27	ENOA	amx-let-7d-5p	-30.8	8mer-1a	0.045	0.247	-0.125	-0.014	-0.049	-0.143	34	Glycolysis (P00024)	HUMAN|HGNC=3350|UniProtKB=P06733	Alpha-enolase	ALPHA-ENOLASE (PTHR11902:SF12)	lyase
28	PFKL	amx-let-7d-5p	-22.1	7mer-m8	0.04	0.224	-0.134	-0.01	-0.026	-0.026	15	Glycolysis (P00024)	HUMAN|HGNC=8876|UniProtKB=P17858	ATP-dependent 6-phosphofructokinase, liver type	ATP-DEPENDENT 6-PHOSPHOFRUCTOKINASE, LIVER TYPE (PTHR13697:SF14)	carbohydrate kinase
29	ALDOA	amx-let-7d-5p	-21.2	7mer-m8	0.04	0.224	-0.246	-0.01	-0.026	-0.138	31	Glycolysis (P00024)	HUMAN|HGNC=414|UniProtKB=P04075	Fructose-bisphosphate aldolase A	FRUCTOSE-BISPHOSPHATE ALDOLASE A (PTHR11627:SF1)	-
30	G6PI	amx-let-7b-5p	-28	8mer-1a	0.045	0.247	-0.24	-0.014	-0.049	-0.258	51	Glycolysis (P00024)	HUMAN|HGNC=4458|UniProtKB=P06744	Glucose-6-phosphate isomerase	GLUCOSE-6-PHOSPHATE ISOMERASE (PTHR11469:SF1)	isomerase
31	P85A	amx-let-7b-5p	-24	8mer-1a	0.045	0.247	-0.716	-0.014	-0.049	-0.734	83	Insulin/IGF pathway-protein kinase B signaling cascade (P00033)	HUMAN|HGNC=8979|UniProtKB=P27986	Phosphatidylinositol 3-kinase regulatory subunit alpha	PHOSPHATIDYLINOSITOL 3-KINASE REGULATORY SUBUNIT ALPHA (PTHR10155:SF3)	kinase modulator
32	P55G	amx-let-7b-5p	-27.6	7mer-m8	0.04	0.224	-1.001	-0.01	-0.026	-0.893	88	Insulin/IGF pathway-protein kinase B signaling cascade (P00033)	HUMAN|HGNC=8981|UniProtKB=Q92569	Phosphatidylinositol 3-kinase regulatory subunit gamma	PHOSPHATIDYLINOSITOL 3-KINASE REGULATORY SUBUNIT GAMMA (PTHR10155:SF2)	kinase modulator
33	P3C2B	amx-let-7i-5p	-27.3	7mer-m8	0.04	0.224	-1.086	-0.01	-0.026	-0.978	90	Insulin/IGF pathway-protein kinase B signaling cascade (P00033)	HUMAN|HGNC=8972|UniProtKB=O00750	Phosphatidylinositol 4-phosphate 3-kinase C2 domain-containing subunit beta	PHOSPHATIDYLINOSITOL 4-PHOSPHATE 3-KINASE C2 DOMAIN-CONTAINING SUBUNIT BETA (PTHR10048:SF30)	kinase
34	TSC1	amx-let-7f-5p	-29.6	7mer-m8	0.04	0.224	-0.294	-0.01	-0.026	-0.186	43	Insulin/IGF pathway-protein kinase B signaling cascade (P00033)	HUMAN|HGNC=12362|UniProtKB=Q92574	Hamartin	HAMARTIN (PTHR15154:SF2)	-
34	TSC1	amx-let-7i-5p	-25	8mer-1a	0.045	0.247	-0.501	-0.014	-0.049	-0.519	74	Insulin/IGF pathway-protein kinase B signaling cascade (P00033)	HUMAN|HGNC=12362|UniProtKB=Q92574	Hamartin	HAMARTIN (PTHR15154:SF2)	-
35	INSR	amx-let-7i-5p	-27.7	8mer-1a	0.045	0.247	-1.312	-0.014	-0.049	-1.33	95	Insulin/IGF pathway-protein kinase B signaling cascade (P00033)	HUMAN|HGNC=6091|UniProtKB=P06213	Insulin receptor	INSULIN RECEPTOR (PTHR24416:SF535)	-
36	P85B	amx-let-7b-5p	-25.7	7mer-m8	0.04	0.224	-0.487	-0.01	-0.026	-0.379	61	Insulin/IGF pathway-protein kinase B signaling cascade (P00033)	HUMAN|HGNC=8980|UniProtKB=O00459	Phosphatidylinositol 3-kinase regulatory subunit beta	PHOSPHATIDYLINOSITOL 3-KINASE REGULATORY SUBUNIT BETA (PTHR10155:SF1)	kinase modulator
37	GSK3B	amx-let-7b-5p	-25.4	7mer-m8	0.04	0.224	-0.622	-0.01	-0.026	-0.514	72	Insulin/IGF pathway-protein kinase B signaling cascade (P00033)	HUMAN|HGNC=4617|UniProtKB=P49841	Glycogen synthase kinase-3 beta	GLYCOGEN SYNTHASE KINASE-3 BETA (PTHR24057:SF8)	non-receptor serine/threonine protein kinase
38	TPTE2	amx-let-7g-5p	-29.6	8mer-1a	0.045	0.247	-0.837	-0.014	-0.049	-0.855	87	Insulin/IGF pathway-protein kinase B signaling cascade (P00033)	HUMAN|HGNC=17299|UniProtKB=Q6XPS3	Phosphatidylinositol 3,4,5-trisphosphate 3-phosphatase TPTE2	PHOSPHATIDYLINOSITOL 3,4,5-TRISPHOSPHATE 3-PHOSPHATASE TPTE2-RELATED (PTHR12305:SF90)	protein phosphatase
39	PK3CG	amx-let-7b-5p	-25.3	8mer-1a	0.045	0.247	-2.759	-0.014	-0.049	-2.777	98	Insulin/IGF pathway-protein kinase B signaling cascade (P00033)	HUMAN|HGNC=8978|UniProtKB=P48736	Phosphatidylinositol 4,5-bisphosphate 3-kinase catalytic subunit gamma isoform	PHOSPHATIDYLINOSITOL 4,5-BISPHOSPHATE 3-KINASE CATALYTIC SUBUNIT GAMMA ISOFORM (PTHR10048:SF34)	kinase
40	IRS2	amx-let-7b-5p	-25.4	8mer-1a	0.045	0.247	-0.209	-0.014	-0.049	-0.227	49	Insulin/IGF pathway-protein kinase B signaling cascade (P00033)	HUMAN|HGNC=6126|UniProtKB=Q9Y4H2	Insulin receptor substrate 2	INSULIN RECEPTOR SUBSTRATE 2 (PTHR10614:SF7)	-
41	FOXO3	amx-let-7b-5p	-27.9	8mer-1a	0.045	0.247	-0.875	-0.014	-0.049	-0.893	88	Insulin/IGF pathway-protein kinase B signaling cascade (P00033)	HUMAN|HGNC=3821|UniProtKB=O43524	Forkhead box protein O3	FORKHEAD BOX PROTEIN O3 (PTHR45767:SF4)	-
42	IGF1R	amx-let-7g-5p	-23.4	7mer-m8	0.04	0.224	-1.83	-0.01	-0.026	-1.722	96	Insulin/IGF pathway-protein kinase B signaling cascade (P00033)	HUMAN|HGNC=5465|UniProtKB=P08069	Insulin-like growth factor 1 receptor	INSULIN-LIKE GROWTH FACTOR 1 RECEPTOR (PTHR24416:SF106)	-
42	IGF1R	amx-let-7g-5p	-22.2	8mer-1a	0.045	0.247	-1.995	-0.014	-0.049	-2.013	97	Insulin/IGF pathway-protein kinase B signaling cascade (P00033)	HUMAN|HGNC=5465|UniProtKB=P08069	Insulin-like growth factor 1 receptor	INSULIN-LIKE GROWTH FACTOR 1 RECEPTOR (PTHR24416:SF106)	-
43	LIPS	amx-let-7f-5p	-22.1	7mer-m8	0.04	0.224	-0.066	-0.01	-0.026	0.042	0	Triacylglycerol metabolism (P02782)	HUMAN|HGNC=6621|UniProtKB=Q05469	Hormone-sensitive lipase	HORMONE-SENSITIVE LIPASE (PTHR23025:SF3)	-
44	GCH1	amx-let-7i-5p	-27.9	8mer-1a	0.045	0.247	-0.486	-0.014	-0.049	-0.504	71	Tetrahydrofolate biosynthesis (P02742)	HUMAN|HGNC=4193|UniProtKB=P30793	GTP cyclohydrolase 1	GTP CYCLOHYDROLASE 1 (PTHR11109:SF11)	hydrolase
45	ACV1B	amx-let-7b-5p	-29.5	7mer-m8	0.04	0.224	-0.07	-0.01	-0.026	0.038	1	TGF-beta signaling pathway (P00052)	HUMAN|HGNC=172|UniProtKB=P36896	Activin receptor type-1B	ACTIVIN RECEPTOR TYPE-1B (PTHR23255:SF22)	serine/threonine protein kinase receptor
46	ACV1C	amx-let-7a-5p	-25.7	8mer-1a	0.045	0.247	-0.13	-0.014	-0.049	-0.148	36	TGF-beta signaling pathway (P00052)	HUMAN|HGNC=18123|UniProtKB=Q8NER5	Activin receptor type-1C	ACTIVIN RECEPTOR TYPE-1C (PTHR23255:SF58)	serine/threonine protein kinase receptor
47	TGFR1	amx-let-7b/i-5p	-18.5	7mer-m8	0.04	0.224	-0.073	-0.01	-0.026	0.035	2	TGF-beta signaling pathway (P00052)	HUMAN|HGNC=11772|UniProtKB=P36897	TGF-beta receptor type-1	TGF-BETA RECEPTOR TYPE-1 (PTHR23255:SF61)	serine/threonine protein kinase receptor
48	PDK2	amx-let-7a-5p	-21.9	7mer-m8	0.04	0.224	-0.306	-0.01	-0.026	-0.198	44	TCA cycle (P00051)	HUMAN|HGNC=8810|UniProtKB=Q15119	[Pyruvate dehydrogenase (acetyl-transferring)] kinase isozyme 2, mitochondrial	[PYRUVATE DEHYDROGENASE (ACETYL-TRANSFERRING)] KINASE ISOZYME 2, MITOCHONDRIAL (PTHR11947:SF15)	non-receptor serine/threonine protein kinase
48	PDK2	amx-let-7l-5p	-24.2	7mer-m8	0.04	0.224	-0.314	-0.01	-0.026	-0.206	45	TCA cycle (P00051)	HUMAN|HGNC=8810|UniProtKB=Q15119	[Pyruvate dehydrogenase (acetyl-transferring)] kinase isozyme 2, mitochondrial	[PYRUVATE DEHYDROGENASE (ACETYL-TRANSFERRING)] KINASE ISOZYME 2, MITOCHONDRIAL (PTHR11947:SF15)	non-receptor serine/threonine protein kinase
49	ECHM	amx-let-7d-5p	-26.5	7mer-m8	0.04	0.224	-0.563	-0.01	-0.026	-0.455	68	Succinate to proprionate conversion (P02777)	HUMAN|HGNC=3151|UniProtKB=P30084	Enoyl-CoA hydratase, mitochondrial	ENOYL-COA HYDRATASE, MITOCHONDRIAL (PTHR11941:SF54)	lyase
50	MCCB	amx-let-7a/b/c-5p	-24.5	8mer-1a	0.045	0.247	-0.138	-0.014	-0.049	-0.156	37	Succinate to proprionate conversion (P02777)	HUMAN|HGNC=6937|UniProtKB=Q9HCC0	Methylcrotonoyl-CoA carboxylase beta chain, mitochondrial	METHYLCROTONOYL-COA CARBOXYLASE BETA CHAIN, MITOCHONDRIAL (PTHR22855:SF13)	ligase
51	METK1	amx-let-7g-5p	-21.9	7mer-m8	0.04	0.224	-0.548	-0.01	-0.026	-0.44	65	S-adenosylmethionine biosynthesis (P02773)	HUMAN|HGNC=6903|UniProtKB=Q00266	S-adenosylmethionine synthase isoform type-1	S-ADENOSYLMETHIONINE SYNTHASE ISOFORM TYPE-1 (PTHR11964:SF11)	nucleotidyltransferase
52	METK2	amx-let-7c-5p	-26.9	7mer-m8	0.04	0.224	-0.103	-0.01	-0.026	0.005	7	S-adenosylmethionine biosynthesis (P02773)	HUMAN|HGNC=6904|UniProtKB=P31153	S-adenosylmethionine synthase isoform type-2	S-ADENOSYLMETHIONINE SYNTHASE ISOFORM TYPE-2 (PTHR11964:SF12)	nucleotidyltransferase
53	5NTD	amx-let-7f-5p	-27.9	8mer-1a	0.045	0.247	-0.431	-0.014	-0.049	-0.449	67	Pyrimidine Metabolism (P02771)	HUMAN|HGNC=8021|UniProtKB=P21589	5'-nucleotidase	5'-NUCLEOTIDASE (PTHR11575:SF25)	phosphodiesterase
54	AMPD3	amx-let-7b/c-5p	-30.3	7mer-m8	0.04	0.224	-0.444	-0.01	-0.026	-0.336	60	Purine metabolism (P02769)	HUMAN|HGNC=470|UniProtKB=Q01432	AMP deaminase 3	AMP DEAMINASE 3 (PTHR11359:SF2)	deaminase
54	AMPD3	amx-let-7l-5p	-25.2	7mer-m8	0.04	0.224	-0.586	-0.01	-0.026	-0.478	69	Purine metabolism (P02769)	HUMAN|HGNC=470|UniProtKB=Q01432	AMP deaminase 3	AMP DEAMINASE 3 (PTHR11359:SF2)	deaminase
55	P5CR3	amx-let-7b-5p	-29.8	7mer-m8	0.04	0.224	-0.146	-0.01	-0.026	-0.038	17	Proline biosynthesis (P02768)	HUMAN|HGNC=25846|UniProtKB=Q53H96	Pyrroline-5-carboxylate reductase 3	PYRROLINE-5-CARBOXYLATE REDUCTASE 3 (PTHR11645:SF22)	-
55	P5CR3	amx-let-7f-5p	-22.9	7mer-m8	0.04	0.224	-0.316	-0.01	-0.026	-0.208	47	Proline biosynthesis (P02768)	HUMAN|HGNC=25846|UniProtKB=Q53H96	Pyrroline-5-carboxylate reductase 3	PYRROLINE-5-CARBOXYLATE REDUCTASE 3 (PTHR11645:SF22)	-
56	G6PC	amx-let-7i-5p	-27.3	8mer-1a	0.045	0.247	-0.532	-0.014	-0.049	-0.55	76	Phenylethylamine degradation (P02766)	HUMAN|HGNC=4056|UniProtKB=P35575	Glucose-6-phosphatase	GLUCOSE-6-PHOSPHATASE (PTHR12591:SF3)	-
57	TKT	amx-let-7d-5p	-24.2	7mer-m8	0.04	0.224	-0.498	-0.01	-0.026	-0.39	62	Pentose phosphate pathway (P02762)	HUMAN|HGNC=11834|UniProtKB=P29401	Transketolase	TRANSKETOLASE (PTHR43195:SF3)	transketolase
58	KS6B1	amx-let-7d-5p	-23.8	7mer-m8	0.04	0.224	-0.105	-0.01	-0.026	0.003	8	PI3 kinase pathway (P00048)	HUMAN|HGNC=10436|UniProtKB=P23443	Ribosomal protein S6 kinase beta-1	RIBOSOMAL PROTEIN S6 KINASE BETA-1 (PTHR24351:SF48)	-
59	AKT3	amx-let-7a/b-5p	-22.8	8mer-1a	too_close	too_close	too_close	too_close	too_close	too_close	NA	PI3 kinase pathway (P00048)	HUMAN|HGNC=393|UniProtKB=Q9Y243	RAC-gamma serine/threonine-protein kinase	RAC-GAMMA SERINE/THREONINE-PROTEIN KINASE (PTHR24356:SF190)	non-receptor serine/threonine protein kinase
60	NPL	amx-let-7i-5p	-26.3	7mer-m8	0.04	0.224	-0.167	-0.01	-0.026	-0.059	22	N-acetylglucosamine metabolism (P02756)	HUMAN|HGNC=16781|UniProtKB=Q9BXD5	N-acetylneuraminate lyase	N-ACETYLNEURAMINATE LYASE (PTHR12128:SF21)	lyase
61	MPI	amx-let-7b/c-5p	-27.2	8mer-1a	0.045	0.247	-0.472	-0.014	-0.049	-0.49	70	Mannose metabolism (P02752)	HUMAN|HGNC=7216|UniProtKB=P34949	Mannose-6-phosphate isomerase	MANNOSE-6-PHOSPHATE ISOMERASE (PTHR10309:SF0)	isomerase
62	PMM1	amx-let-7a/g-5p	-27.1	8mer-1a	0.045	0.247	-1.132	-0.014	-0.049	-1.15	91	Mannose metabolism (P02752)	HUMAN|HGNC=9114|UniProtKB=Q92871	Phosphomannomutase 1	PHOSPHOMANNOMUTASE 1 (PTHR10466:SF1)	mutase
	(*) Overrepresented metabolic pathways are shown in red with an FDR (False Discovery Rate) P <0.05.
