# Supplementary material for: Functional Characterization of the Lin28/let-7 Circuit During Forelimb Regeneration in Ambystoma mexicanum and Its Influence on Metabolic Reprogramming
Source: Front Cell Dev Biol. 2020 Nov 19;8:562940. doi: 10.3389/fcell.2020.562940 (PMC7710800; doi:10.3389/fcell.2020.562940)
Supplement: Supplementary file 2 [file Data_Sheet_1.zip › Table_S4.xlsx]

## Sheet: Table S4
Supplementary Table S4. Chemical compounds preidentified by UPLC-MSE during forelimb regeneration process in axolotl.
				Quality Controls			Uninjured			02 dpa			06 dpa			14 dpa			20 dpa			42 dpa			56 dpa
No.	m/z	Charge	Retention Time (min)	QC-1	QC-2	QC-3	00-A	00-B	00-C	02-A	02-B	02-C	06-A	06-B	06-C	14-A	14-B	14-C	20-A	20-B	20-C	42-A*	42-B	42-C	56-A	56-B	56-C	Adducts	Formula	Total Score	Accepted Compound ID	Accepted Description	Biological Function
1	146.049	-1	0.58995	1.66217	1.26146	1.55283	1.6947	1.75081	2.58497	1.47755	1.03863	1.43587	0.492304	0.700561	1.28185	0.893424	0.535273	0.177123	2.03826	2.04219	2.03433	2.66274	2.71219	2.55634	2.05833	2.52959	2.15972	M+Cl	C5H9N3	40.3	HMDB00870	Histamine	It is a constrictor of bronchial smooth muscle, a vasodilator, and also a centrally acting neurotransmitter.
2	99.0107	-1	0.58995	0.29959	0.203247	0.245715	0.0977181	0.218867	0.226991	0.134093	0.196316	0.211495	0.0811119	0.0577062	0.0616188	0.137474	0.120377	0.103279	0.383421	0.418762	0.348079	0.676616	0.847023	0.764916	0.558635	0.482453	0.275622	M-H2O-H	C4H6O4	35.6	HMDB00254	Succinic acid	Succinate oxidation links SDH to the fast-cycling Krebs cycle portion, where it participates in the breakdown of acetyl-CoA throughout the entire Krebs cycle.
3	227.001	-1	0.58995	0.68598	0.525307	0.759053	0.2504	0.544143	0.512238	0.274831	0.295528	0.498295	0.191227	0.129182	0.160205	0.131084	0.108208	0.0853331	0.802843	0.853331	0.752355	1.23669	1.61641	1.5294	1.00986	1.02458	0.481873	M+Cl	C6H8O7	35.9	HMDB00094	Citric acid	Weak acid that is formed in the tricarboxylic acid cycle.
4	96.9715	-1	0.6241	3.82157	3.57607	3.80924	3.93129	4.07471	4.48847	5.91207	4.71219	4.68683	9.67528	6.37358	7.93901	1.18847	0.888243	0.588011	1.60517	1.64768	1.56266	2.62108	2.80752	2.55211	1.88913	2.84241	2.23126	M-H2O-H, M-H	H3O4P	36.2	HMDB02142	Phosphate	Phosphates are most commonly found as nucleotides (in DNA and RNA), and can be released by hydrolysis.
5	173.013	-1	0.6241	1.69887	1.46539	1.56565	1.09076	1.34355	1.51972	1.01964	1.01725	1.81718	1.3214	1.05475	1.00744	0.56578	0.574464	0.570122	2.04724	1.66485	2.42962	2.85423	3.4449	3.61428	2.14551	2.30801	1.80311	M-H2O-H, M+Na-2H	C5H4N4O2	37.9	HMDB01182	8-Oxohypoxanthine	DNA hypermethylation is a common finding in malignant cells.
6	259.028	-1	0.677833	0.847994	1.01627	1.03411	1.39632	1.69329	2.22431	0.776558	0.526341	0.778037	0.746029	1.20968	0.405779	1.2709	0.867917	0.46493	0.896872	1.16058	0.63316	1.66481	1.82603	1.41946	0.775349	1.70697	1.28736	M+K-2H	C8H14O7	35.6	HMDB10325	Ethyl-glucuronide	Ethylglucuronide is a natural human metabolite of ethanol generated in the liver by UDP-glucuonyltransferase.
7	272.095	-1	0.7461	0.896237	0.84043	1.00993	0.830432	0.965146	1.32592	0.984766	0.993785	0.898238	0.924514	0.770214	0.263191	0.325382	0.252246	0.179111	0.551126	0.867019	0.235234	1.83574	1.89581	1.3214	1.72906	2.00537	1.32218	M+FA-H	C9H13N3O4	49.8	HMDB00014	Deoxycytidine	One of the principal nucleosides of DNA composed of cytosine and deoxyribose.
8	306.083	-1	0.7461	8.02241	8.21241	8.74289	7.3653	8.85115	10.658	7.32481	8.25456	7.24455	7.98346	7.2448	4.21863	3.81018	3.23813	2.66608	5.9609	8.08309	3.83871	14.8085	12.7712	11.2165	12.1979	14.9024	9.3089	M-H2O-H, M+Na-2H	C11H19NO10	52.5	HMDB00833	N-Glycolyl-neuraminate	N-Glycolylneuraminic acid (Neu5Gc) is a widely expressed sialic acid found in most mammalian cells.
9	611.156	-1	0.7461	8.35413	7.51947	7.90526	8.7922	5.76999	7.30744	10.6004	5.57158	10.5521	2.34943	3.85623	2.15283	9.5302	7.51442	5.49864	18.7319	14.5171	22.9468	12.6424	10.0087	12.7737	8.007	8.7869	6.30923	M-H	C20H32N6O12S2	39	HMDB03337	Oxiglutathione	Glutathione participates in leukotriene synthesis and is a cofactor for the enzyme glutathione peroxidase.
10	196.066	-1	0.78025	0.428296	0.432811	0.41945	0.501569	0.438843	0.50149	0.231977	0.132496	0.336049	0.143417	0.0875665	0.115492	0.216758	0.233826	0.250895	0.614067	0.576885	0.651248	0.723078	0.819988	0.515084	0.658149	0.860596	0.487667	M-H2O-H	C9H13NO5	44.2	CHEBI:9308	Succinyl-proline	It is an incomplete breakdown product of protein digestion or protein catabolism.
11	240.056	-1	0.78025	10.4433	10.261	11.2844	8.77962	7.47772	9.13192	7.64248	5.24713	8.26147	6.90996	6.20765	5.09617	7.84167	7.30392	6.76618	15.5627	15.153	15.9724	18.4325	18.1489	15.8215	13.2072	16.3271	13.5769	M+Na-2H	C7H13N3O5	42.5	HMDB29034	Serinyl-asparagine	It is an incomplete breakdown product of protein digestion or protein catabolism.
12	276.079	-1	0.78025	1.77017	1.89437	1.69495	3.8556	3.5361	3.89318	1.75854	1.47759	2.2046	2.50016	0.608113	4.39222	0.561293	0.352644	0.143994	1.87224	1.83668	1.90779	2.14072	3.1172	1.74494	3.02898	2.54141	1.69235	M+Cl	C10H15N3O4	46.9	HMDB02224	5-Methyldeoxycytidine	Methylation of cytosine-guanine dinucleotide sequences, particularly in the 5'-promoter regions of mammalian genes, may regulate gene expression.
13	284.048	-1	0.78025	0.875843	1.00094	1.12999	0.798156	0.730608	0.895889	0.647192	0.42969	0.761026	0.54704	0.334093	0.14156	0.713475	0.703273	0.693072	1.49664	1.21731	1.77597	1.91752	2.17278	1.68941	1.39575	1.8759	1.44446	M+Cl	C8H15N3O4S	53.1	HMDB28773	Cysteinyl-glutamine	It is an incomplete breakdown product of protein digestion or protein catabolism.
14	302.058	-1	0.78025	10.5761	10.4577	10.6614	8.87569	8.24557	8.83129	6.76002	4.52834	6.82829	5.7205	4.7057	7.15989	5.27631	4.9398	4.6033	16.151	15.0455	17.2564	18.5721	18.734	16.571	13.0199	16.124	12.4965	M-H2O-H, M-H	C11H15NO10	50	HMDB13220	β-Citryl-glutamate	Derivative of glutamic acid. It might play an important role in nerve growth or more likely in switching of energy and amino acid metabolism in the neonatal period.
15	68.9969	-1	0.78025	0.939912	0.780428	0.710035	0.597953	0.73767	0.650902	0.615485	0.729006	0.698539	0.810551	0.884637	0.946594	0.680067	0.923802	0.891155	0.738002	0.758895	0.732434	0.723492	0.642192	1.01698	0.681595	0.728796	0.703034	M-H2O-H	C3H4O3	36.2	HMDB00243	Pyruvic acid	An intermediate compound in the metabolism of carbohydrates, proteins, and fats.
16	112.988	-1	0.814383	3.02876	3.22456	2.36227	2.47043	2.70247	2.62515	2.31908	2.53535	2.7979	3.02251	2.86729	3.53098	2.88714	3.12098	3.28551	2.79249	4.88751	2.41944	2.52748	2.34095	3.32627	2.53065	2.66223	2.64664	M-H2O-H	C4H4O5	38.4	HMDB00223	Oxalacetic acid	Weak acid that is formed in the tricarboxylic acid cycle.
17	162.046	-1	1.02427	0.575782	0.729157	0.661421	2.58276	2.33716	2.42859	1.86734	0.998667	1.67888	1.0305	0.38987	2.12036	0.954121	0.620043	0.285965	0.567933	0.46603	0.669837	0.334377	0.229135	0.373784	0.20804	0.20859	0.20749	M-H	C6H5N5O	43.2	HMDB00802	Pterin	Perform many roles in coloration of several animals.
18	138.058	1	1.99535	0.899814	0.904847	0.848683	1.09811	1.4265	1.36962	0.595312	0.578597	0.471162	0.341409	1.13613	0.597527	0.509719	0.615673	0.299485	1.17305	0.69225	0.874493	0.900612	1.9085	1.51435	1.69146	1.87413	0.434042	M+NH4	C4H8O2S	37.1	HMDB01527	3-Methylthiopropionate	Metabolite of methionine (especially of D-methionine) by a transaminative pathway.
19	255.095	-1	3.21037	0.828274	0.664181	0.826857	1.95294	1.50721	1.00076	3.32844	2.43047	4.17862	0.85101	1.18026	1.33895	0.66485	0.86049	0.76267	0.359917	0.131808	0.588026	0.297787	0.687761	0.394764	0.773688	0.661105	0.564525	M-H	C11H16N2O5	47.8	HMDB11648	Reduced NR	Nicotinamide riboside is a newly discovered precursor to NAD ( nicotinamide adenine dinucleotide).
20	375.139	-1	3.21037	1.08444	1.04359	1.09954	2.13015	1.73615	1.06019	3.73279	2.50281	4.41671	0.787938	1.24324	1.36312	0.638972	0.887459	0.763216	0.350396	0.110348	0.590443	0.298558	0.719434	0.327324	0.850098	0.513663	0.532338	M-H	C17H20N4O6	52.8	HMDB00244	Vitamin B2	Supports energy production by aiding in the metabolism of fats, carbohydrates, and proteins. Vitamin B2 is also required for respiration and growth.
21	301.226	1	3.86903	9.26306	8.04966	8.7162	15.0624	0.93399	10.7286	0.328014	8.40715	1.642	0.513684	2.37676	0.62352	0.830624	12.6823	0.403848	3.5127	0.110492	1.81159	0.415498	1.37917	0.494049	54.0543	21.1157	1.99054	M+ACN+H	C12H25N3O3	42.6	HMDB28934	Leucyl-lysine	It is an incomplete breakdown product of protein digestion or protein catabolism.
22	183.089	1	4.5277	0.145316	0.140085	0.13466	0.330474	0.0729817	0.198837	0.378135	0.246635	0.451387	0.656711	0.138925	0.42295	0.69379	0.698808	0.116199	0.302733	0.196517	0.220518	0.265677	0.448958	0.374848	0.172912	0.42328	0.0952814	M+H-2H2O	C9H14NO3+	38	HMDB00068	Epinephrine	Catecholamine, causes systemic vasoconstriction. It elevates blood sugar levels, and begins breakdown of lipids. Also, it has a suppressive effect on immune system.
23	899.52	-1	4.52783	3.53658	4.26901	3.7922	2.23779	4.80901	3.91285	5.43208	4.9168	5.32273	5.93872	4.46991	5.89231	5.35865	4.44913	5.05538	5.36425	4.6709	4.13378	1.59764	0.55993	1.31664	4.18315	4.41539	4.80746	M-H2O-H	C43H84O16P2	41.2	HMDB09923	PIP(16:0/18:0)	Phosphatidylinositol phosphate(34:0)
24	249.073	-1	4.58157	1.22118	1.29285	1.2982	1.17794	1.54666	0.77199	1.90696	1.57659	1.65111	2.11949	1.48599	1.84594	1.6826	1.31795	1.73231	1.46775	1.33086	1.38199	1.43853	1.00498	1.36746	1.27062	1.44255	1.75295	M+FA-H	C7H12N2O5	39.2	HMDB28746	Aspartyl-alanine	It is an incomplete breakdown product of protein digestion or protein catabolism.
25	133.09	-1	5.30857	0.80535	0.802208	0.780852	0.833795	0.943658	0.870871	1.05015	0.908416	0.907078	1.05921	0.865518	0.926292	0.965629	0.772972	0.943277	1.01793	0.734833	0.755728	0.952854	0.77303	0.755724	0.768756	0.934437	0.900452	M-H2O-H	C9H14NO+	37.8	HMDB01387	Halostachine	N-methylphenylethanolamine is an intermediate in the metabolism of tyrosine.
26	341.121	-1	5.30857	1.89947	1.64211	1.64078	1.8029	1.58187	1.78431	2.31942	1.95152	1.85749	2.16896	1.81614	1.47809	2.20962	1.89149	2.20982	2.23586	1.7611	1.5525	2.01985	1.39629	1.67343	1.73838	1.61148	1.96936	M+Na-2H	C14H24O8	56	HMDB10347	Octanoyl-glucuronide	Glucuronidation is used to assist in the excretion of toxic substances, which cannot be used as an energy source.
27	383.169	-1	5.30857	4.02563	3.63548	3.84819	3.80098	3.79213	3.69324	4.5072	4.17837	3.85746	4.97417	4.24846	4.07672	4.33292	4.05371	4.7731	4.47797	3.86278	3.26402	4.86711	3.62881	4.14645	3.43259	3.66939	3.97148	M+Na-2H	C15H30N4O4S	53.3	CHEBI:61879	Val-(Nε-Hcy-Lys)	A branched tripeptide in which L-homocysteine and L-valine are linked via peptide bonds to the ε- and α-nitrogens respectively of L-lysine.
28	91.0413	-1	5.8649	0.407827	0.476637	0.291203	0.462047	0.430465	0.470362	0.523504	0.50114	0.527723	0.71689	0.522392	0.638156	0.686567	0.517965	0.639239	0.543635	0.331386	0.382023	0.486288	0.493038	0.483856	0.386117	0.478782	0.535207	M-H	C3H8O3	50.4	HMDB00131	Glycerol	Glycerol is an important component of triglycerides and phospholipids. When stored fat is used as a source of energy, glycerol and fatty acids are released.
29	242.181	-1	5.8649	1.41136	1.28246	1.36028	0.738329	0.390974	0.624873	0.530368	0.945853	0.578554	1.73931	0.706654	0.370761	1.27822	0.125619	3.92601	0.140384	1.35516	3.02628	0.519601	0.642516	0.601922	0.615367	1.28249	0.628639	M-H	C13H25NO3	35.2	HMDB13286	Undecanoyl-glycine	Normally produced through glycine N-acyltransferase, an enzyme that catalyzes the chemical reaction: acyl-CoA + glycine ↔ CoA + N-acylglycine.
30	341.121	-1	5.8649	11.0886	10.7371	10.8275	10.7146	10.6619	10.0599	13.1843	11.4877	11.3441	13.42	11.7769	13.2243	12.8884	10.9759	12.6215	12.4019	8.368	9.79056	10.4198	10.6425	10.2349	10.0361	10.3468	11.5908	M+FA-H	C11H16N6O4	46.8	CHEBI:1196	2-Methylaminoadenosine	S-adenosyl-L-methionine:rRNA (adenine-N6-)-methyltransferase methylates 2-aminoadenosine to 2-methylaminoadenosine.
31	249.072	-1	5.8649	4.41467	4.92485	4.83683	5.13664	5.0378	4.91975	6.45494	5.73305	5.54232	6.2279	5.56609	6.45457	6.34112	4.93118	6.18686	6.09398	3.97033	4.54663	4.84527	5.09666	4.83902	4.82752	5.01461	5.51906	M+FA-H	C7H12N2O5	39.2	HMDB11667	γ-Glutamyl-glycine	Dipeptides that is commonly produced from polypeptides by the action of the enzyme dipeptidyl peptidase.
32	498.271	-1	7.96312	15.8703	16.0913	15.2603	14.1527	13.6597	12.2333	20.6801	18.7251	14.4849	10.5439	17.1225	12.6801	15.6167	11.1822	6.74774	20.9412	17.6222	24.2603	13.1967	18.4777	13.9426	8.83718	19.9996	13.2967	M-H	C25H42NO7P	54.5	HMDB11519	LysoPE(20:5/0:0)	Lysophosphatidylethanolamine(20:5)
33	476.287	-1	8.39742	3.02119	2.92888	2.68109	3.70706	3.45693	3.034	5.57495	3.99449	3.54053	1.93641	2.5258	3.05529	3.33419	2.47428	1.61438	3.12683	2.91927	3.33439	2.69658	0.806022	2.09797	2.62268	3.46532	1.77821	M-H	C23H44NO7P	42.9	HMDB11507	LysoPE(18:2/0:0)	Lysophosphatidylethanolamine(18:2)
34	524.287	-1	8.43157	29.2969	29.4177	28.9716	29.0579	10.8092	23.438	31.1051	30.8342	23.6296	25.8902	32.4262	27.9971	40.729	32.0136	23.2983	38.0769	34.2683	41.8856	26.8255	26.8993	26.1173	24.6318	25.2301	22.3969	M+Na-2H, M+FA-H	C23H46NO7P	45.3	CHEBI:60287	1-Oleoyl-PE	A phosphatidylethanolamine in which the phosphatidyl acyl group at C-1 is oleoyl.
35	564.34	-1	8.4853	1.45022	1.20233	1.1779	1.30156	0.373441	1.52622	2.03655	1.62636	1.34018	1.68538	1.439	1.8659	1.70816	1.05668	0.405205	1.30593	1.01118	1.60068	1.41004	1.9371	1.45851	1.90642	1.40953	0.785575	M+FA-H	C26H50NO7P	45.3	HMDB10386	LysoPC(18:2/0:0)	Lysophosphatidylcholine(18:2)
36	526.302	-1	8.67558	2.79239	2.76958	2.66174	1.9385	1.71987	1.39237	3.45314	2.72097	2.19206	2.59701	3.4267	3.76539	4.40403	2.80586	1.20769	6.26046	4.85643	7.66449	3.15937	4.62974	3.70313	3.72034	3.82823	2.26155	M+Na-2H	C25H48NO7P	53.9	HMDB11513	LysoPE(20:2/0:0)	Lysophosphatidylethanolamine(20:2)
37	502.303	-1	8.7976	2.19682	2.36802	2.18571	2.7243	2.42911	1.81352	4.46195	3.21844	2.85852	1.86934	1.98767	2.32301	3.05941	2.29172	1.52403	2.91528	3.04518	2.78538	2.02119	2.9036	2.54144	2.08026	3.18638	1.53535	M-H	C25H46NO7P	46.4	HMDB11486	LysoPE(0:0/20:3)	Lysophosphatidylethanolamine(20:3)
38	265.154	-1	8.83173	2.95982	2.89961	3.66384	7.13697	5.3585	3.10432	5.57741	4.68548	3.8836	4.06557	2.60681	4.40943	2.85864	0.861402	1.84671	1.13229	2.41318	1.36597	1.93579	2.08947	2.20531	5.12877	4.64922	2.01121	M+Na-2H	C12H24N2O3	38.3	HMDB28932	Leucyl-isoleucine	It is an incomplete breakdown product of protein digestion or protein catabolism.
39	554.291	1	8.86535	0.537523	0.563523	0.470435	0.433296	0.300331	0.307114	0.177007	0.203051	0.261505	0.721454	0.814516	0.427795	1.47884	0.333361	1.5954	0.921884	0.937561	0.829485	0.619332	0.392462	0.844626	0.508588	0.11734	0.304574	2M+ACN+Na	C10H19N3O4	40.8	HMDB28924	Leucyl-asparagine	It is an incomplete breakdown product of protein digestion or protein catabolism.
40	552.282	-1	8.86587	4.31429	4.01182	4.37154	4.67876	4.25433	3.24147	2.15971	4.28618	3.07446	6.45688	6.8601	5.44837	10.6964	7.29518	3.89397	6.2826	6.4102	6.15499	6.13696	4.08909	6.54764	3.94379	2.88378	4.19218	M+Cl	C26H48NO7P	40.9	HMDB10387	LysoPC(18:3/0:0)	Lysophosphatidylcholine(18:3)
41	478.329	1	8.89947	0.92714	0.668965	1.15109	9.77809	3.22408	1.59804	1.55674	1.27573	0.323713	0.0908156	2.84052	0.446587	1.2244	0.323659	2.12514	0.721127	1.05841	0.38384	0.0632331	0.3826	0.701966	2.40225	0.421497	0.834684	M+H-H2O	C24H50NO7P	38.1	HMDB10382	LysoPC(16:0/0:0)	Lysophosphatidylcholine(16:0)
42	528.283	-1	8.90002	2.11122	2.20239	2.29129	3.16035	3.18625	2.23561	2.34806	3.83693	2.85533	2.74828	2.78125	2.02017	3.14466	2.42136	1.69805	1.69458	1.76574	1.62342	1.73764	1.26327	2.09969	1.52222	1.1515	1.9313	M+Cl	C24H48NO7P	41.2	HMDB10383	LysoPC(16:1/0:0)	Lysophosphatidylcholine(16:1)
43	496.344	1	8.98732	3.50457	3.15328	2.72516	2.83104	3.88373	4.13943	5.78078	4.69186	3.83245	2.99794	4.71129	2.68755	1.81191	1.15536	1.88985	2.53434	2.56565	2.95842	2.5259	3.99132	3.26401	5.16756	4.78806	2.97475	M+ACN+Na	C27H44O4	45.4	HMDB06228	Calcitetrol	Stimulates intestinal calcium transport but not bone calcium mobilization or phosphate transport reactions.
44	566.356	-1	9.1099	3.81949	4.14861	3.65862	2.9564	4.53557	2.86427	7.70942	5.38808	5.75497	4.13807	5.81332	3.74809	3.88774	2.46157	1.03541	3.80433	3.6932	3.91546	4.16369	5.11402	5.18961	6.34684	5.52529	3.60721	M+FA-H	C26H52NO7P	53.9	HMDB10385	LysoPC(18:1/0:0)	Lysophosphatidylcholine(18:1)
45	338.346	1	9.3679	0.670267	3.7653	3.96411	1.52551	4.25668	3.54785	3.27308	2.09762	4.96209	4.13888	2.78474	1.86812	2.51189	5.68717	5.08486	2.0144	1.90251	0.613381	3.61655	5.31474	2.43316	3.14392	3.64561	4.65252	M+ACN+H	C20H40O	35.8	HMDB03208	Thromboxane	Eicosanoid produced in platelets by thromboxane synthetase. Vasoconstrictor, potent hypertensive agent, and facilitates the clumping of platelets.
46	719.545	-1	9.89063	32.3867	21.0001	26.6934	36.7066	0.0838396	0.130094	29.3648	2.61101	24.2573	45.6945	15.7113	32.5077	7.16689	16.7246	11.9457	14.3751	22.8741	12.7611	40.377	16.3214	38.9783	18.3203	11.953	24.6876	M+FA-H	C37H75N2O6P	42	HMDB12097	SM(d18:1/14:0)	Sphingomyelin(32:1)
47	747.572	-1	10.0468	72.12	66.1316	53.1129	56.1402	40.5965	28.6355	24.9572	7.85821	49.3319	66.2944	18.2564	14.114	23.0171	8.39659	16.4361	55.6955	57.021	19.549	12.7986	28.5502	89.8074	32.2968	67.5766	6.34844	M+FA-H	C39H79N2O6P	38.1	HMDB13464	SM(d18:0/16:1)	Sphingomyelin(34:1)
48	824.556	-1	10.6714	36.1395	29.1047	26.0954	37.2587	0.687341	21.6998	41.6597	5.87255	48.5511	56.3012	49.5479	41.6736	37.4045	47.9425	27.9146	3.72261	9.62447	68.8305	3.11494	57.7152	42.5484	12.9164	22.8011	29.3122	M+K-2H	C44H86NO8P	42.9	HMDB08915	PE(15:0/24:1)	Phosphatidylethanolamine(39:1)
49	830.607	-1	10.6714	115.097	108.451	121.744	113.173	171.633	99.0092	160.738	126.197	119.408	216.546	170.834	133.672	216.482	138.359	135.945	171.634	158.855	148.009	119.848	116.763	175.287	131.441	99.9241	121.039	M-H2O-H, M+Cl	C45H82NO8P	45.7	HMDB09235	PE(20:0/20:4)	Phosphatidylethanolamine(40:4)
50	852.585	-1	10.7055	26.088	15.1682	27.5465	10.4732	26.6028	31.2051	21.8924	40.478	16.0118	28.9203	32.0537	35.1444	30.1602	33.9269	40.2669	29.4759	32.7974	24.3303	32.3162	15.2441	30.7757	28.8432	20.6022	37.9398	M+K-2H	C46H90NO8P	38.1	HMDB07894	PC(14:0/24:1)	Phosphatidylcholine(38:1)
51	766.562	1	10.739	58.4009	64.0707	78.7571	6.51782	11.9642	7.72226	2.66924	8.88076	3.84791	10.7259	51.8771	9.48552	12.7715	7.29675	36.6788	6.01882	17.4982	58.7765	7.75533	12.3006	6.786	17.1032	6.47356	6.85389	M+Na, M+CH3OH+H	C40H80NO8P	40	HMDB09219	PE(20:0/15:0)	Phosphatidylethanolamine(35:0)
52	760.588	1	10.739	66.5222	67.5743	127.789	160.909	83.8384	105.759	277.202	110.108	202.862	96.7558	195.288	109.42	129.047	284.2	183.093	274.189	117.57	114.466	150.263	176.117	297.379	140.04	240.635	82.5094	M+H-H2O, M+H, M+Na, M+CH3OH+H, M+2Na-H	C42H82NO8P	47.9	HMDB07972	PC(16:0/18:1)	Phosphatidylcholine(34:1)
53	808.588	1	10.739	3.88798	5.99856	10.3439	3.34015	31.7669	14.3107	9.82917	32.784	5.24597	7.01431	34.7287	25.6064	8.59906	9.07913	42.2905	12.5027	34.2964	22.2668	16.0364	6.30886	10.0518	36.2813	9.71619	32.3896	M+H, M+K	C44H84NO7P	35.9	HMDB08160	PC(18:2/P-18:0)	Phosphatidylcholine(18:2)
54	784.589	1	10.739	35.0225	48.4129	87.6019	53.5825	217.968	175.028	42.4002	190.313	66.0119	62.1209	148.485	225.5	68.6445	83.6058	151.926	57.3078	230.002	89.5934	105.149	66.0094	42.3338	199.709	52.0841	158.028	M+H-H2O, M+Na, M+CH3OH+H, M+2Na-H	C42H84NO8P	44.7	HMDB07970	PC(16:0/18:0)	Phosphatidylcholine(34:0)
55	714.519	-1	10.7396	5.2314	6.41923	20.3137	19.2544	6.99196	9.09935	2.02386	6.37909	10.7343	13.4794	20.7006	4.37571	13.593	13.137	18.4239	6.91683	18.312	8.14793	7.76181	9.49044	7.44582	6.12965	9.12312	7.62639	M-H, M+Na-2H	C39H74NO8P	42.8	HMDB08959	PE(16:1/18:1)	Phosphatidylethanolamine(34:2)
56	738.518	-1	10.7396	5.36354	9.60698	19.8572	9.84503	3.71967	3.47189	20.1447	5.61767	16.7064	5.95301	6.55805	2.2036	17.6556	11.5149	14.5852	2.30355	11.2034	14.1379	5.21307	23.0487	2.99657	0.532966	7.64311	3.4067	M+Na-2H	C39H76NO8P	41.3	HMDB08926	PE(16:0/18:1)	Phosphatidylethanolamine(34:1)
57	740.534	-1	10.7396	63.7275	48.0259	62.1147	44.0563	51.0726	16.1706	32.2025	35.6283	43.6549	63.9298	47.407	8.55725	77.9451	50.0865	85.7523	53.093	56.9198	44.2798	47.3753	92.9804	66.1879	76.3876	19.9967	10.3498	M-H, M+Na-2H	C41H76NO8P	38.7	HMDB09092	PE(18:2/18:1)	Phosphatidylethanolamine(36:3)
58	742.549	-1	10.7396	37.8954	32.0928	50.5205	33.6147	52.4238	33.4077	35.1524	32.8261	27.0388	56.4394	72.6076	36.4207	66.4096	49.1857	83.3537	59.2771	50.1316	50.7556	55.7896	39.8105	44.0226	60.6897	27.5671	28.2919	M-H, M+Na-2H	C41H78NO8P	42.1	HMDB09090	PE(18:2/18:0)	Phosphatidylethanolamine(36:2)
59	802.571	-1	10.7396	202.813	195.019	170.4	41.188	129.989	135.467	67.2976	255.438	98.9685	138.32	150.193	195.192	82.4593	225.034	239.622	45.6119	37.016	110.127	100.727	32.4102	27.5035	171.683	120.187	257.17	M-H2O-H	C47H84NO8P	50.2	HMDB09532	PE(22:1/20:4)	Phosphatidylethanolamine(42:5)
60	804.585	-1	10.7396	42.677	47.3805	35.7177	59.189	54.9777	45.4555	62.6109	35.4997	75.8137	40.3733	49.6698	66.6767	46.034	51.3494	85.2492	54.4657	21.5795	22.5349	39.0008	46.7524	46.2549	59.3794	47.6841	56.7153	M-H2O-H	C47H86NO8P	47.6	HMDB09499	PE(22:0/20:4)	Phosphatidylethanolamine(42:4)
61	826.571	-1	10.7396	36.4581	52.137	62.7666	55.5724	58.682	31.5295	31.0345	28.7292	42.5658	69.4148	93.3535	51.5179	54.8792	58.8573	79.8276	8.13089	9.88982	47.0459	37.8721	44.8884	40.0372	33.3109	35.151	21.8787	M-H2O-H	C49H84NO8P	42.2	HMDB09540	PE(22:1/22:6)	Phosphatidylethanolamine(44:7)
62	766.548	-1	10.7396	17.5846	13.0711	33.4836	21.7021	21.5338	29.534	26.0818	21.3992	16.6255	35.1983	49.4758	29.1205	34.3821	32.7479	46.9263	27.8572	16.937	43.4182	35.4844	26.8635	17.9377	22.0521	19.3547	18.5599	M-H, M+Na-2H	C43H78NO8P	38.5	HMDB09034	PE(18:1/20:3)	Phosphatidylethanolamine(38:4)
63	293.185	-1	10.8958	7.40524	6.82509	5.21926	7.40568	7.38903	8.20357	5.17631	8.93137	7.0993	7.31404	7.3341	9.25037	6.69009	5.96821	8.32626	7.20415	5.21217	5.58034	5.63507	6.39115	5.58774	7.15606	5.06897	6.7439	M+Na-2H	C14H28N2O3	39.3	HMDB11684	Octanoyl-lysine	Modified lysine amino acid that is normally found in acyl carrier protein.
64	397.234	-1	10.9837	1.5568	1.38386	1.56089	1.5401	1.35021	1.32824	1.00569	1.73381	1.45431	1.67769	1.39946	1.80118	1.44254	0.573042	1.48984	1.00096	0.935893	0.959907	1.02571	1.49445	0.865881	1.47503	1.0521	1.25318	M+Na-2H	C23H36O4	44.5	HMDB11580	MAG(20:5/0:0/0:0)	MAG(20:5)
65	708.516	1	11.0854	1.0889	0.083236	2.84704	2.90663	2.12991	5.67125	3.02658	3.0169	2.21236	3.23939	3.69638	4.25197	3.90052	4.25218	3.7591	3.3431	2.26127	2.48325	2.64846	1.11832	3.0361	2.54077	5.46946	2.81128	M+CH3OH+H	C36H70NO8P	56.8	HMDB08891	PE(15:0/16:1)	Phosphatidylethanolamine(31:1)
66	265.153	-1	11.0861	1.44502	1.58128	1.19335	1.96193	1.69333	1.57031	1.1062	1.88156	1.69261	1.74528	1.34196	2.00832	1.41031	1.01662	1.33915	1.19196	0.748249	1.18284	1.13071	1.05352	1.13582	1.91187	1.5533	1.49447	M+Na-2H	C12H24N2O3	37.2	HMDB28933	Leucyl-leucine	It is an incomplete breakdown product of protein digestion or protein catabolism.
67	217.108	1	11.1732	0.285133	0.266065	0.312767	0.676228	0.576041	0.895194	0.839393	0.474059	0.686767	0.78923	0.316829	0.936227	0.798466	0.906672	0.381199	0.742418	0.544533	0.278214	0.969176	0.0825757	0.794403	0.597731	0.964409	0.583551	M+CH3OH+H	C5H15NO4P+	37.8	HMDB01565	Phosphorylcholine	Human hepatic tumors undergo an elevation of phosphorylcholine concentration, as the principal metabolic change observed.
	The compound abundances were normalized after peak picking for all runs in the experiment by the Progenesis QI software.
	(*) The data in column 42-A with -1 charge represents the combined information from two independent runs in negative mode for the same sample.
